# Supplementary material for: Nusinersen mitigates neuroinflammation in severe spinal muscular atrophy patients
Source: Commun Med (Lond). 2023 Feb 15;3:28. doi: 10.1038/s43856-023-00256-2 (PMC9932014; doi:10.1038/s43856-023-00256-2)
Supplement: Supplementary file 3 — Supplementary Data 1 [file 43856_2023_256_MOESM3_ESM.xls]

## Sheet: Figure 1
Numerical results allowing for the reproduction of Figure1
			CSF cytokines levels (pg/ml)
Patient ID	Diagnosis	Time	Eotaxin	G-CSF	IFN-γ	IL-12(p70)	IL-17	IL-2	IL-4	IL-6	IL-8	MCP-1	MIP-1α	PDGF-BB	TNF-α	VEGF
CTR 1	Control		0.49	13.08	1.06333	1.88	0.433333	0.396667	0.173333	1.57333	18.98	96.5133	0.185667	8.5	3.08	39.9033
CTR 2	Control		1.17333	11.9733	1.31333	1.34333	0.48	0.330667	0.143333	3.30667	22.6633	157.887	0.285667	12.06	2.83333	73.56
CTR 3	Control		0.8	11.9733	1.3	1.88	0.8	0.31	0.21	2.2	17.61	367.49	0.24	8.37	4.52	11.85
CTR 4	Control		0.75	11.9733	5.9	4.8	1.98	1.07	0.3	2.72	40.51	338.16	0.43	35.79	5.45	99.29
AtNa	SMA1	T0	1.68	11.9733	8.04	6.59	3.21	4.72	0.71	7.44	120.04	287.51	0.81	40.39	8.5	149.37
CD	SMA1	T0	1.27	11.9733	6.07	0.86	1.15	1.72	0.19	2.42	32.04	392.33	0.66	11.73	4.34	119.21
DaGi	SMA1	T0	1.81	11.9733	1.2	2.66	0.8	0.61	0.24	1.03	50.54	316.84	0.69	14.72	6.96	28.74
DBV	SMA1	T0	0.52	11.9733	3.3	0.9515	1.15	2.98	0.03	3.32	48.03	80.78	0.197	41.85	3.63	189.52
DFG	SMA1	T0	0.6	11.9733	3.31	3.52	0.78	1.77	0.18	5.8	33.35	190.9	0.45	12.75	2.56	124.11
DLG	SMA1	T0	1.85	11.9733	3.89	3.06	1.24	1.88	0.26	5.92	41.5	276.26	1	11.31	5.55	112.91
DM	SMA1	T0	1.88	11.9733	8.4	4.3	1.63	2.87	0.3	7.11	83.78	382.67	0.36	61.68	7.12	174.87
DNS	SMA1	T0	1.74	11.9733	7.62	11.2	3.02	5.64	0.73	9.04	82.13	259.64	0.48	89.97	9.84	370.44
KMA	SMA1	T0	0.74	11.9733	0.71	1.62	0.44	0.17	0.14	1.48	33.1	175.4	0.37	4.28	3.29	2.3755
Mall	SMA1	T0	1.65	11.9733	9.09	1.75	1.66	1.49	0.21	4.08	47.31	463.24	1.21	16.85	6.81	199.24
RuBe	SMA1	T0	1.26	11.9733	4.91	2.05	1.69	1.32	0.18	3.57	35.21	346.49	0.67	12.95	5.55	237.68
SA	SMA1	T0	0.31	11.9733	3.73	1.6	0.66	1.08	0.12	2.55	112.5	169.79	0.14	23.43	2.74	71.71
SaMa	SMA1	T0	1.22	11.9733	4.91	4.9	1.78	3.43	0.41	3.46	93.52	199.82	0.59	46.15	6.56	137.75
ScG	SMA1	T0	1.52	11.9733	4.71	2.7	1.47	1.6	0.2	4.25	25.76	235.57	0.7	12.95	4.69	179.28
ScMa	SMA1	T0	1.66	11.9733	1.53	3.57	1.68	0.56	0.39	0.85	85.09	222.25	0.32	24.42	17.43	90.16
ScNo	SMA1	T0	0.87	11.9733	3.98	2.95	1.24	1.77	0.35	4.87	22.14	190.96	0.18	9.83	3.81	124.11
ShSo	SMA1	T0	1.32	11.9733	1.61	7.41	1.93	1.68	0.59	2.17	20.24	174.47	0.46	27.87	12.13	39.82
VSEM	SMA1	T0	3.5	11.9733	2.14	7.15	2.84	1.48	0.69	2.07	60.97	301.94	0.78	61.51	18	37.53
ALJS	SMA2	T0	1.01	11.9733	4.55	2.05	1.27	1.6	0.29	5.37	23.85	306	0.33	12.14	3.37	117.61
BaDe	SMA2	T0	1	11.9733	0.67	1.36	0.52	0.11	0.13	2.22	14.15	164.8	0.35	4.89	4.34	11.13
CGP	SMA2	T0	2.14	11.9733	3.39	0.9515	1.72	1.14	0.38	4.76	21.16	149.82	0.48	42.41	4.77	128.92
CuL	SMA2	T0	1	11.9733	1.45	2.4	1.33	0.4	0.44	2.54	21.07	233.67	0.43	48.21	11.2	27.06
DA	SMA2	T0	1.2	11.9733	7.63	2.83	1.44	1.77	0.4	2.29	41.5	477.39	0.38	11.31	3.81	105.45
DGA	SMA2	T0	0.38	11.9733	3.06	0.9515	0.66	0.77	0.12	2.18	43.6	182.18	0.14	9.62	2.65	69.28
IM	SMA2	T0	0.57	11.9733	0.74	2.14	0.44	0.45	0.19	1.18	10.01	168.61	0.15	14.72	3.99	9.28
LE	SMA2	T0	0.28	11.9733	3.98	1.75	0.81	1.49	0.21	4.13	43.16	123.77	0.21	16.85	2.65	124.89
LN	SMA2	T0	0.53	11.9733	0.57	1.1	0.52	0.1565	0.16	1.2	16.78	139.35	0.17	10.67	2.93	9.66
MaSa	SMA2	T0	0.93	11.9733	0.86	1.36	0.52	0.14	0.15	1.1	14.18	254.74	0.33	10.34	4.17	2.3755
PB	SMA2	T0	0.73	11.9733	3.06	0.9515	0.81	1.02	0.17	2.01	20.56	194.65	0.21	0.3075	2.83	72.31
PC	SMA2	T0	0.24	11.9733	3.35	1.43	0.54	1.08	0.05	2.57	8.92	115.49	0.16	11.73	2.37	9.1355
PG	SMA2	T0	0.99	11.9733	3.48	2.32	0.66	1.32	0.24	3	37.45	270.16	0.47	6.92	3.1	89.57
PL	SMA2	T0	0.88	11.9733	3.94	2.32	1.12	1.49	0.26	1.8	32.84	242.17	0.37	6.92	3.19	107.3
PS	SMA2	T0	0.3	11.9733	0.75	1.88	0.52	0.17	0.16	0.63	15.91	95.19	0.11	16.8	3.64	18.17
PV	SMA2	T0	0.77	11.9733	2.67	0.9515	0.72	0.77	0.16	2.67	18.72	162.88	0.24	4.96	2.19	84.06
RL	SMA2	T0	1.03	11.9733	0.98	2.4	0.73	0.2	0.25	0.81	16.6	228.25	0.29	13.36	4.34	16.25
SeIa	SMA2	T0	0.64	11.9733	1.03	2.66	0.66	0.51	0.17	1.13	13.79	148.54	0.25	14.04	6.26	12.55
Sso	SMA2	T0	0.34	11.9733	3.31	1.07	0.89	0.96	0.16	2.03	36.39	131.33	0.06	8.74	2.37	94.23
BeCa	SMA3	T0	0.51	11.9733	1.05	2.92	0.87	0.17	0.28	2.18	8.17	150.13	0.16	8.05	5.39	31.47
GE	SMA3	T0	0.49	11.9733	0.92	2.66	0.62	0.26	0.24	0.88	14.91	209.03	0.24	13.02	5.22	8.12
GK	SMA3	T0	0.49	11.9733	0.61	2.14	0.59	0.4	0.15	0.45	16.32	136.66	0.25	9.68	4.52	23.91
KA	SMA3	T0	0.65	11.9733	0.67	2.14	0.3	0.11	0.16	2.74	13.88	155.63	0.27	6.14	3.64	17.53
DAL	SMA3	T0	1.06	11.9733	0.83	0.59	1.01	0.29	0.27	0.62	29.62	90.35	0.16	29.7	8	2.3755
DEM	SMA3	T0	1.5	11.9733	4.43	2.95	1.69	1.94	0.3	2.58	14.45	185.28	0.51	36.29	8.06	120
DGAn	SMA3	T0	0.71	11.9733	1.88	1.26	0.54	0.96	0.08	2.61	22.78	125.28	0.29	7.84	1.63	82.56
MF	SMA3	T0	1.02	11.9733	2.89	0.86	0.43	0.77	0.08	4.33	17	209.3	0.49	0.3075	2.19	90.3
PGr	SMA3	T0	0.43	11.9733	1.97	0.86	0.43	0.64	0.1	0.99	12.37	148.42	0.1	8.29	1.82	72.11
RM	SMA3	T0	0.54	11.9733	3.1	2.45	0.66	1.26	0.1	3.36	5.95	217.4	0.21	12.54	2.19	109.62
SS	SMA3	T0	0.36	11.9733	2.32	0.27	0.66	0.36	0.12	4.31	16.27	171.48	0.24	7.84	1.63	64.74

## Sheet: Figure 2
Numerical results allowing for the reproduction of Figure2
						CSF cytokines levels (pg/ml)									CSF cytokines levels (% of variation)
Patient ID	Diagnosis	Time	Age (months)	CHOP INTEND	Responsivity	IL-2	IL-4	IL-7	IL-9	IL-12(p70)	IL-17	VEGF	Eotaxin	TNF-α	IL-2	IL-4	IL-7	IL-9	IL-12(p70)	IL-17	VEGF	Eotaxin	TNF-α
CTR 1	Control					0.396667	0.173333	1.3725	4.99333	1.88	0.433333	39.9033	0.49	3.08
CTR 2	Control					0.330667	0.143333	1.93583	3.90333	1.34333	0.48	73.56	1.17333	2.83333
CTR 3	Control					0.31	0.21	3.2	3.31	1.88	0.8	11.85	0.8	4.52
CTR 4	Control					1.07	0.3	1.23	9.43	4.8	1.98	99.29	0.75	5.45
AtNa	SMA1	T0	29.5031	1	Non Responder	4.72	0.71	5.65	20.23	6.59	3.21	149.37	1.68	8.5
CD	SMA1	T0	6.86653	27	Responder	1.72	0.19	3.4	6.08	0.86	1.15	119.21	1.27	4.34
DaGi	SMA1	T0	1	9	Responder	0.61	0.24	6.58	6.13	2.66	0.8	28.74	1.81	6.96
DBV	SMA1	T0	35.614	5	Responder	2.98	0.03	1.1075	5.9	0.9515	1.15	189.52	0.52	3.63
DFG	SMA1	T0	59.2361	12	Non Responder	1.77	0.18	0.52	7.32	3.52	0.78	124.11	0.6	2.56
DLG	SMA1	T0	37.4538	17	Non Responder	1.88	0.26	2.9	9.13	3.06	1.24	112.91	1.85	5.55
DM	SMA1	T0	68.9281	0	Non Responder	2.87	0.3	1.1075	14.19	4.3	1.63	174.87	1.88	7.12
DNS	SMA1	T0	17.0513	52	Responder	5.64	0.73	1.57	22.8	11.2	3.02	370.44	1.74	9.84
KMA	SMA1	T0	41	0	Non Responder	0.17	0.14	2.01	2.23	1.62	0.44	2.3755	0.74	3.29
Mall	SMA1	T0	5.32238	24	Responder	1.49	0.21	2.67	9.16	1.75	1.66	199.24	1.65	6.81
RuBe	SMA1	T0	67.6797	5	Non Responder	1.32	0.18	2.29	22.27	2.05	1.69	237.68	1.26	5.55
SA	SMA1	T0	12.7474	5	Responder	1.08	0.12	1.1075	5.83	1.6	0.66	71.71	0.31	2.74
SaMa	SMA1	T0	24.6078	14	Responder	3.43	0.41	1.1075	11.94	4.9	1.78	137.75	1.22	6.56
ScG	SMA1	T0	93.3388	3	Non Responder	1.6	0.2	1.21	8.37	2.7	1.47	179.28	1.52	4.69
ScMa	SMA1	T0	85.2567	0	Non Responder	0.56	0.39	3.84	91.5	3.57	1.68	90.16	1.66	17.43
ScNo	SMA1	T0	56.4435	17	Non Responder	1.77	0.35	1.9	9.06	2.95	1.24	124.11	0.87	3.81
ShSo	SMA1	T0	44	6	Non Responder	1.68	0.59	7.49	6.82	7.41	1.93	39.82	1.32	12.13
VSEM	SMA1	T0	4	27	Responder	1.48	0.69	7.71	128.48	7.15	2.84	37.53	3.5	18
AtNa	SMA1	T1	31.54	1	Non Responder	2.36	0.35	4.62	22.55	3.73	2.28	101.37	1.78	5.63
CD	SMA1	T1	8.9692		Responder	2.04	0.27	0.82	8.94	2.87	1.38	116.14	1.01	6.02
DaGi	SMA1	T1	3	16	Responder	0.45	0.29	4.58	22.43	2.66	0.77	47.22	1.56	8.86
DBV	SMA1	T1	37.6509		Responder	4.64	0.2	1.1075	11.61	4.3	1.72	299.99	0.83	5.17
DFG	SMA1	T1	61.1088	12	Non Responder	2.1	0.28	3.75	20.13	3.95	1.52	192.43	1.56	4.86
DLG	SMA1	T1	39.4251	18	Non Responder	2.2	0.44	2.75	11.97	3.52	1.35	123.79	0.85	5.03
DM	SMA1	T1	70.9322	0	Non Responder	3.54	0.74	3.3	15.48	5.16	2.02	141	1.69	7.62
DNS	SMA1	T1	19.1869	64	Responder	1.66	0.18	2.29	6.47	2.32	1.12	109.96	0.9	3.81
KMA	SMA1	T1	42	0	Non Responder	0.11	0.24	2.81	3.25	1.49	0.52	2.25	0.74	3.99
RuBe	SMA1	T1	69.6181	5	Non Responder	1.08	0.15	2.6	18.35	1.75	1.64	247.32	1.01	5.2
SA	SMA1	T1	14.8172	6	Responder	1.02	0.14	1.39	5.24	0.86	1.01	68.87	0.71	3.28
SaMa	SMA1	T1	26.6119	24	Responder	1.49	0.24	0.41	6.54	2.19	0.95	74.88	0.57	3.64
ScG	SMA1	T1	95.4086	5	Non Responder	1.49	0.18	1.1075	6.4	1.6	0.78	89.21	0.94	2.92
ScNo	SMA1	T1	58.4148	16	Non Responder	0.9	0.09	0.84	3.98	0.9515	0.78	92.81	0.5	2.74
ShSo	SMA1	T1	45	6	Non Responder	0.96	0.39	3.46	7.19	4.23	1.44	46.01	1.1	8.52
VSEM	SMA1	T1	5	28	Responder	1.35	0.63	9.25	92.17	6.61	3.19	188.79	3.28	25.23
AtNa	SMA1	T2	39.4251	1	Non Responder	2.04	0.29	1.56	8.19	3.06	1.04	101.72	0.71	3.55	99.864	88.1757	51.8368	38.0498	80.0099	65.9852	76.6469	50.315	49.3398
CD	SMA1	T2	17.5113	56	Responder	1.6	0.13	0.84	4.17	0.61	0.92	87.57	0.52	2.83	78.3247	39.527	27.9121	19.3733	15.9497	58.3715	65.9847	36.8504	39.3329
DBV	SMA1	T2	45.8973	10	Responder	1.83	0.18	1.9	10.52	2.32	1.15	80.86	1.14	4.08	89.5839	54.7297	63.1346	48.8747	60.6611	72.9644	60.9287	80.7874	56.706
DFG	SMA1	T2	69.3224	13	Non Responder	2.1	0.14	1.1075	7.32	3.73	0.89	145.56	0.37	3.19	102.801	42.5676	36.8008	34.0078	97.5284	56.4681	109.681	26.2205	44.3363
DLG	SMA1	T2	47.6057	18	Non Responder	2.1	0.28	3.47	9.2	3.06	1.12	124.73	1.38	4.69	102.801	85.1351	115.304	42.7421	80.0099	71.061	93.9851	97.7953	65.1842
DM	SMA1	T2	79.1129	0	Non Responder	1.88	0.24	1.3	8.02	3.52	0.89	122.22	0.52	2.92	92.0315	72.973	43.1973	37.26	92.0375	56.4681	92.0938	36.8504	40.5837
DNS	SMA1	T2	27.2361	64	Responder	1.55	0.2	1.98	7.18	2.05	0.89	97.05	1.01	3.81	75.8771	60.8108	65.7929	33.3574	53.6014	56.4681	73.128	71.5748	52.9534
Mall	SMA1	T2	11.3018	45	Responder	2.04	0.31	1.1075	32.78	3.51	2.07	192.34	1.7	8.15	99.864	94.2568	36.8008	152.292	91.776	131.336	144.93	120.472	113.273
RuBe	SMA1	T2	77.7659	6	Non Responder	3.24	0.23	1.1075	13.75	4.3	1.46	347.51	0.86	6.57	158.608	69.9324	36.8008	63.8809	112.432	92.6331	261.852	60.9449	91.3134
SA	SMA1	T2	18.8583	11	Responder	0.5	0.12	0.84	5.24	0.27	0.78	58.29	0.6	3.1	24.4765	36.4865	27.9121	24.3444	7.0597	49.4889	43.922	42.5197	43.0855
SaMa	SMA1	T2	43.5318	24	Responder	1.02	0.2	2.37	6.4	1.26	1.01	121.59	1	3.72	49.932	60.8108	78.7521	29.7336	32.9452	64.0818	91.6191	70.8661	51.7026
ScG	SMA1	T2	103.195	5	Non Responder	1.6	0.32	0.41	9.06	2.32	1.12	124.73	1	3.46	78.3247	97.2973	13.6238	42.0917	60.6611	71.061	93.9851	70.8661	48.089
ScMa	SMA1	T2	95.4086	0	Non Responder	0.05	0.17	1.44	2.68	1.62	0.52	8.52	0.33	3.46	2.44765	51.6892	47.8494	12.451	42.3582	32.9926	6.41989	23.3858	48.089
ScNo	SMA1	T2	66.3984	18	Non Responder	0.77	0.12	1.1075	6.83	0.27	0.54	94.94	0.74	2.19	37.6938	36.4865	36.8008	31.7314	7.0597	34.2615	71.5381	52.4409	30.4378
ShSo	SMA1	T2	50	8	Non Responder	0.64	0.37	3.71	4.95	3.71	0.87	30.11	1.69	5.22	31.3299	112.5	123.279	22.9971	97.0054	55.1992	22.6881	119.764	72.5504
VSEM	SMA1	T2	14	41	Responder	0.8	0.41	4.7	5.07	3.71	1.23	16.25	1.14	8.34	39.1624	124.662	156.175	23.5546	97.0054	78.0402	12.2445	80.7874	115.914

## Sheet: Figure 3
Numerical results allowing for the reproduction of Figure3
						CSF cytokines levels (pg/ml)					CSF cytokines levels (% of variation)
Patient ID	Diagnosis	Time	Age (months)	HFMSE	Responsivity	G-CSF	IL-8	MCP-1	MIP-1alpha	MIP-1beta	G-CSF	IL-8	MCP-1	MIP-1alpha	MIP-1beta
CTR 1	Control	T0				13.08	18.98	96.5133	0.185667	3.49
CTR 2	Control	T0				11.9733	22.6633	157.887	0.285667	4.47
CTR 3	Control	T0				9.17	17.61	367.49	0.24	3.18
CTR 4	Control	T0				30.96	40.51	338.16	0.43	4.81
ALJS	SMA2	T0	27.9918	9	Responder	25.58	23.85	306	0.33	8.71
BaDe	SMA2	T0	159	4	Non Responder	8.65	14.15	164.8	0.35	3.56
CGP	SMA2	T0	129.446	2	Non Responder	31.95	21.16	149.82	0.48	23.53
CuL	SMA2	T0	157	8	Non Responder	14.59	21.07	233.67	0.43	45.1
DA	SMA2	T0	150.407	2	Non Responder	26.27	41.5	477.39	0.38	6.85
DGA	SMA2	T0	141.963	8	Non Responder	18.27	43.6	182.18	0.14	3.29
IM	SMA2	T0	141.175	8	Non Responder	7.45	10.01	168.61	0.15	2.61
LE	SMA2	T0	17.2813	16	Responder	21.66	43.16	123.77	0.21	5.73
LN	SMA2	T0	57.8563	13	Non Responder	5.53	16.78	139.35	0.17	2.41
MaSa	SMA2	T0	14	41	Responder	8.48	14.18	254.74	0.33	5.68
PB	SMA2	T0	60.5503	14	Responder	19.8	20.56	194.65	0.21	3.34
PC	SMA2	T0	11.1376	12	Responder	15.46	8.92	115.49	0.16	2.72
PG	SMA2	T0	92.4189	9	Non Responder	29.65	37.45	270.16	0.47	9.56
PL	SMA2	T0	92.4189	10	Non Responder	25.93	32.84	242.17	0.37	7.62
PS	SMA2	T0	112	13	Non Responder	6.23	15.91	95.19	0.11	1.85
PV	SMA2	T0	65.8398	15	Non Responder	20.18	18.72	162.88	0.24	6.1
RL	SMA2	T0	19.7782	33	Responder	11.38	16.6	228.25	0.29	2.22
SeIa	SMA2	T0	37	2	Responder	8.65	13.79	148.54	0.25	4.97
Sso	SMA2	T0	39.2936	6	Responder	18.66	36.39	131.33	0.06	3.48
ALJS	SMA2	T1	29.9302	15	Responder	20.18	17.3	204	0.16	5.85
CGP	SMA2	T1	138.973	2	Non Responder	47.98	28.14	237.49	1.01	12.95
CuL	SMA2	T1	157	8	Non Responder	11.89	24.6	178.64	0.31	5.66
DA	SMA2	T1	152.674	2	Non Responder	29.65	60.78	614.36	0.48	9.43
IM	SMA2	T1	143	7	Non Responder	10.02	13.79	246.92	0.27	6.97
LE	SMA2	T1	11.5318	23	Responder	40.36	89.48	374.88	0.73	18.24
PB	SMA2	T1	62.4887		Responder	20.92	23.08	196.32	0.21	3.43
PG	SMA2	T1	94.423		Non Responder	45.5	85.6	319.23	0.66	12.71
PL	SMA2	T1	94.423		Non Responder	38.84	64.58	230.14	0.51	9.21
PV	SMA2	T1	67.8439		Non Responder	32.57	47.44	233.08	0.02	7.96
SeIa	SMA2	T1	39	5	Responder	14.59	17.65	212.29	0.29	6.21
ALJS	SMA2	T2	38.2423	17	Responder	22.57	23.89	267.55	0.32	6.48	132.204	100.726	134.164	118.519	82.4483
BaDe	SMA2	T2	165	4	Non Responder	4.12	13.13	29.5	0.08	1.019	24.1329	55.359	14.7929	29.6296	12.9652
CuL	SMA2	T2	166	8	Non Responder	12.91	22.86	334.04	0.34	7.99	75.6204	96.3829	167.505	125.926	101.661
DA	SMA2	T2	160.033	2	Non Responder	37.68	55.94	633.62	0.59	14.28	220.711	235.856	317.731	218.519	181.692
DGA	SMA2	T2	161.216	3	Non Responder	41.99	39.26	393.52	0.8	16.56	245.957	165.529	197.332	296.296	210.701
IM	SMA2	T2	151.524	9	Non Responder	14.76	19.27	240.1	0.39	43.08	86.4568	81.2467	120.399	144.444	548.128
LE	SMA2	T2	25.3306		Responder	28.4	52.46	178.03	0.02	6.77	166.353	221.183	89.2737	7.40741	86.1381
LN	SMA2	T2	64.1314	15	Non Responder	12.4	14.31	192.2	0.51	9.28	72.6331	60.3342	96.3792	188.889	118.074
MaSa	SMA2	T2	24	57	Responder	11.89	16.37	299.29	0.41	7.83	69.6458	69.0196	150.08	151.852	99.625
PB	SMA2	T2	70.4394	18	Responder	17.88	21.84	217.63	0.18	4.09	104.732	92.0824	109.131	66.6667	52.0391
PC	SMA2	T2	16.7885	17	Responder	33.57	29.03	390.61	0.71	13.62	196.637	122.397	195.873	262.963	173.294
PG	SMA2	T2	102.801	9	Non Responder	26.96	33.69	281.98	0.5	10.69	157.918	142.045	141.4	185.185	136.014
PL	SMA2	T2	102.801	12	Non Responder	25.58	31.83	293.95	0.52	10.42	149.835	134.202	147.402	192.593	132.579
PS	SMA2	T2	118	13	Non Responder	8.31	12.63	95.89	0.17	3.82	48.6759	53.2509	48.0843	62.963	48.6038
PV	SMA2	T2	76.4846	18	Non Responder	20.18	18.59	180.23	0.36	7.44	118.205	78.3796	90.3769	133.333	94.6628
RL	SMA2	T2	25.6591	45	Responder	50.78	57.02	707.81	0.84	10.98	297.444	240.409	354.933	311.111	139.704
SeIa	SMA2	T2	47	10	Responder	10.02	18.57	218.26	0.26	5.12	58.6922	78.2953	109.447	96.2963	65.1443
SSo	SMA2	T2	49.117	16	Responder	34.37	25.59	418.99	0.6	12.3	201.323	107.893	210.104	222.222	156.499

## Sheet: Figure 4
Numerical results allowing for the reproduction of Figure4
Patient ID	Diagnosis	Time	Age (months)	HFMSE	Responsivity	IL-1ra (pg/ml)	IL-1ra (% of variation)
CTR 1	Control					150.133
CTR 2	Control					69.8567
CTR 3	Control					73.18
CTR 4	Control					253.59
BeCa	SMA3	T0	147	56	Non Responder	152.3
GE	SMA3	T0	108	55	Non Responder	115.38
GK	SMA3	T0	172	45	Non Responder	49.77
KA	SMA3	T0	215	62	Non Responder	30.69
DAL	SMA3	T0	156.09	15	Non Responder	156.32
DEM	SMA3	T0	151.754	61	Non Responder	144.31
DGAn	SMA3	T0	38.4066	36	Responder	95.6
MF	SMA3	T0	186.645	55	Non Responder	133.74
PGr	SMA3	T0	39.5236	26	Responder	120.33
RM	SMA3	T0	27.5647	39	Non Responder	120.33
SS	SMA3	T0	215.458	31	Non Responder	129.36
BeCa	SMA3	T1	148	56	Non Responder	102
DAL	SMA3	T1	158.62	17	Non Responder	102
DEM	SMA3	T1	153.593	62	Non Responder	72.46
DGAn	SMA3	T1	40.2464	36	Responder	173.53
GE	SMA3	T1	109		Non Responder	49.77
GK	SMA3	T1	173		Non Responder	57
KA	SMA3	T1	216	62	Non Responder	55.24
MF	SMA3	T1	188.715	55	Non Responder	131.56
PGr	SMA3	T1	41.5606	26	Responder	72.46
RM	SMA3	T1	29.6345	39	Non Responder	78.64
SS	SMA3	T1	217.758	31	Non Responder	84.53
BeCa	SMA3	T2	153	54	Non Responder	47.87	42.1887
DAL	SMA3	T2	166.439	14	Non Responder	71.65	63.1465
DEM	SMA3	T2	161.643	62	Non Responder	113.27	99.8269
DGAn	SMA3	T2	48.1643	48	Responder	100.85	88.881
GE	SMA3	T2	114	53	Non Responder	8.06	7.10343
GK	SMA3	T2	178	31	Non Responder	76.17	67.13
KA	SMA3	T2	225	59	Non Responder	43.95	38.7339
MF	SMA3	T2	196.534	56	Non Responder	90.17	79.4685
PGr	SMA3	T2	49.3799	29	Responder	95.6	84.254
RM	SMA3	T2	37.6838	40	Non Responder	51.4	45.2998
SS	SMA3	T2	225.347	23	Non Responder	84.53	74.4978
